# Supplementary material for: Genome-Wide Analysis of Auxin Receptor Family Genes in Brassica juncea var. tumida
Source: Genes (Basel). 2019 Feb 20;10(2):165. doi: 10.3390/genes10020165 (PMC6410323; doi:10.3390/genes10020165)
Supplement: Supplementary file 1 [file genes-10-00165-s001.zip]

Archive with 2 entries (2 files):
- File S2 The CDS sequences of TIR1-AFBs.fas
- Table S1 -Figure S3-File S4.pdf
