# Supplementary material for: Genome-Wide Analysis of Auxin Receptor Family Genes in Brassica juncea var. tumida
Source: Genes (Basel). 2019 Feb 20;10(2):165. doi: 10.3390/genes10020165 (PMC6410323; doi:10.3390/genes10020165)
Supplement: Supplementary file 1 [file genes-10-00165-s001.zip › File S2 The CDS sequences of TIR1-AFBs.fas]

>AtTIR1
ATGCAGAAGCGAATAGCCTTGTCGTTTCCAGAAGAGGTACTAGAGCATGTGTTCTCGTTTATTCAGCTGGATAAGGATAGGAACTCAGTCTCTCTGGTGTGCAAGTCATGGTACGAGATCGAGCGGTGGTGCAGGAGGAAAGTCTTCATCGGGAACTGCTACGCCGTGAGTCCAGCGACGGTGATTAGGAGGTTCCCGAAAGTGAGATCCGTGGAGCTTAAAGGAAAACCTCACTTTGCTGACTTTAATTTGGTACCTGACGGATGGGGAGGTTACGTGTATCCATGGATTGAGGCCATGTCTTCGTCTTACACGTGGCTTGAAGAGATAAGGCTGAAGAGGATGGTGGTCACCGACGATTGCTTGGAGCTCATAGCCAAGTCTTTTAAGAATTTTAAGGTTCTTGTGCTTTCTTCCTGCGAAGGCTTCTCCACCGATGGTCTCGCTGCTATCGCTGCCACTTGCAGGAATCTGAAAGAGCTTGACTTACGAGAGAGTGATGTTGACGACGTTAGTGGCCACTGGCTTAGCCATTTCCCAGATACATACACTTCTTTGGTATCACTCAATATATCTTGCTTAGCATCTGAGGTCAGTTTCTCTGCTCTGGAAAGGCTGGTGACTAGGTGTCCCAATCTCAAGTCTCTCAAGCTTAACCGAGCTGTTCCACTTGAAAAATTGGCTACTTTACTTCAAAGAGCACCTCAATTGGAGGAATTGGGCACTGGTGGGTACACTGCAGAAGTGCGACCAGATGTTTACTCTGGTTTATCTGTAGCGCTCTCTGGGTGCAAGGAATTGAGGTGCTTATCTGGATTTTGGGATGCTGTTCCTGCCTATCTTCCAGCAGTTTATTCGGTTTGCAGTCGGCTTACAACTTTGAATCTGAGTTATGCAACAGTCCAGAGCTATGATCTTGTCAAGCTTCTTTGTCAATGCCCTAAACTGCAGCGCCTCTGGGTGCTTGACTACATCGAGGATGCTGGTCTTGAGGTGCTTGCTTCAACCTGCAAGGACCTACGCGAGCTGAGAGTGTTTCCGTCCGAGCCTTTTGTCATGGAACCAAATGTGGCATTGACGGAACAGGGGCTTGTCTCCGTCTCCATGGGCTGTCCAAAACTCGAGTCGGTTCTCTACTTCTGCCGTCAAATGACCAATGCTGCATTGATAACCATTGCTAGGAACCGTCCCAACATGACTCGCTTCCGTTTGTGCATCATTGAGCCAAAAGCCCCAGACTATCTGACTCTAGAGCCACTGGATATTGGATTTGGAGCCATAGTAGAGCACTGCAAGGATCTCCGTCGCCTCTCTCTATCTGGCCTCTTGACCGACAAGGTTTTTGAATACATTGGGACATATGCCAAGAAGATGGAAATGCTCTCAGTGGCATTTGCAGGAGACAGTGACTTAGGCATGCATCATGTTTTGTCCGGGTGCGATAGCTTGAGGAAACTAGAGATAAGGGACTGCCCGTTTGGAGACAAGGCGCTTTTGGCCAATGCTTCAAAGCTGGAGACAATGCGATCCCTTTGGATGTCTTCTTGTTCCGTGAGTTTTGGAGCCTGCAAGTTACTAGGACAGAAGATGCCAAAGCTGAATGTGGAAGTCATCGATGAACGGGGTGCACCGGACTCGAGACCAGAGAGCTGCCCTGTTGAGAGAGTCTTCATATACCGAACAGTGGCTGGTCCTCGATTTGACATGCCTGGCTTCGTCTGGAACATGGACCAAGACTCAACAATGAGGTTTTCCAGGCAAATCATTACTACTAACGGATTATAA

>AtAFB1
ATGGGTCTCCGATTCCCACCTAAGGTGTTGGAACATATCCTCTCCTTCATTGATTCCAACGAGGACCGGAACTCTGTTTCTCTGGTCTGCAAGTCATGGTTTGAGACAGAACGGAAGACTAGGAAGCGAGTCTTTGTCGGAAACTGTTACGCGGTCAGTCCTGCTGCGGTTACACGACGGTTCCCGGAGATGAGATCTTTGACTTTGAAGGGGAAGCCACACTTCGCTGACTATAATCTCGTTCCTGATGGTTGGGGTGGTTATGCTTGGCCGTGGATTGAAGCTATGGCGGCGAAAAGTTCGTCTCTTGAAGAGATCAGAATGAAGAGGATGGTGGTGACTGATGAGTGCTTAGAGAAAATTGCTGCTTCGTTTAAGGATTTTAAAGTCCTTGTGTTGACTTCTTGTGAAGGTTTCTCTACTGATGGTATCGCTGCTATTGCAGCTACTTGCAGGAACTTGAGAGTGTTGGAACTACGAGAGTGTATTGTTGAAGATTTAGGAGGAGATTGGCTTAGCTATTTTCCAGAGAGTTCAACTTCTTTGGTCTCTCTTGACTTCTCTTGTTTAGATTCTGAGGTTAAAATCTCGGATTTAGAGCGTCTTGTGAGCAGATCTCCAAACTTGAAGTCTTTGAAGTTGAATCCAGCTGTGACTCTAGATGGACTCGTTAGCTTACTTCGTTGTGCTCCACAACTGACTGAGCTCGGCACAGGTTCTTTCGCAGCTCAATTGAAACCTGAAGCGTTTTCAAAGTTATCAGAAGCTTTTTCAAACTGTAAGCAACTTCAGAGCTTATCTGGTCTCTGGGATGTCCTCCCTGAATATCTTCCAGCTCTTTATTCTGTCTGTCCTGGTCTTACCTCGTTGAACTTGAGCTACGCTACTGTCCGAATGCCTGATCTTGTTGAGCTTCTTAGGCGATGCTCGAAACTGCAGAAGCTATGGGTGATGGACTTGATTGAGGACAAAGGTCTTGAAGCTGTTGCCTCATATTGCAAGGAACTGCGAGAACTGAGGGTGTTTCCATCTGAGCCAGATCTTGATGCAACCAACATACCTCTGACGGAACAAGGCCTGGTCTTTGTGTCTAAAGGCTGTCGAAAGCTTGAGTCTGTTCTCTACTTCTGTGTCCAGTTCACAAACGCAGCTTTGTTTACCATAGCAAGAAAACGTCCGAATCTCAAGTGCTTCCGTCTCTGTGTGATAGAGCCATTTGCTCCTGATTACAAAACAAATGAGCCACTTGATAAAGGATTCAAAGCCATAGCTGAGGGATGCAGGGATCTTCGACGGCTCTCCGTCTCTGGTCTTCTCTCTGACAAGGCCTTCAAATACATTGGGAAACATGCCAAGAAGGTTAGGATGCTATCAATAGCATTTGCTGGGGACAGTGATTTGATGCTTCATCACTTGTTGTCGGGCTGTGAGAGTTTAAAGAAGCTTGAGATACGAGACTGCCCTTTTGGAGACACTGCACTACTGGAGCACGCTGCCAAGCTAGAGACCATGCGATCCCTTTGGATGTCATCTTGCTTTGTAAGTTTTGGTGCTTGCAAGCTTCTAAGTCAGAAAATGCCAAGGCTCAATGTCGAAGTCATTGATGAACATCCTCCAGAGTCAAGACCTGAGAGCTCTCCAGTTGAGAGGATATACATATACAGAACAGTCGCAGGACCGAGAATGGATACGCCTGAATTTGTGTGGACGATACACAAGAATCCTGAGAATGGAGTTTCACATCTAGCCATAAAGTAA

>AtAFB2
ATGAATTATTTCCCAGATGAAGTAATAGAGCATGTATTCGACTTTGTAACATCTCACAAAGACAGGAATGCTATATCTCTTGTATGCAAATCATGGTACAAGATTGAAAGATACAGTAGGCAAAAGGTTTTCATTGGAAACTGTTATGCCATTAATCCAGAGAGGTTGCTTCGGAGATTCCCATGTCTAAAGTCTTTGACTTTGAAAGGAAAACCTCATTTTGCGGATTTCAATTTGGTTCCTCATGAATGGGGAGGTTTTGTGCTACCTTGGATTGAGGCTTTGGCTAGAAGCCGTGTAGGACTTGAAGAGCTTAGGTTGAAGAGGATGGTTGTTACTGATGAGAGTCTTGAGCTGCTTTCTCGTTCTTTTGTCAATTTTAAGTCTTTGGTCCTTGTTAGCTGTGAAGGTTTTACCACTGATGGTCTTGCCTCTATTGCCGCTAATTGCAGGCATCTTCGGGATCTTGATTTGCAAGAGAATGAAATCGATGATCATAGAGGTCAATGGTTAAGTTGTTTCCCAGACACTTGCACGACTCTTGTCACGCTAAACTTTGCGTGCCTCGAAGGAGAAACTAATCTGGTTGCTCTAGAGAGGCTTGTTGCTAGGTCTCCAAACCTAAAGAGTCTGAAGCTAAATCGTGCAGTACCGTTAGATGCACTCGCAAGGTTAATGGCGTGTGCGCCGCAGATAGTTGACTTAGGAGTAGGGTCTTATGAGAATGACCCAGATTCCGAGTCTTACTTGAAACTCATGGCTGTCATAAAGAAATGCACCTCGTTGAGGAGTTTGTCGGGTTTTCTAGAGGCTGCTCCTCACTGTCTCTCAGCTTTCCACCCAATATGTCATAACCTCACCTCCTTGAATCTTAGTTACGCAGCTGAGATTCATGGTAGCCACCTTATTAAGCTTATTCAGCATTGCAAGAAACTTCAGCGGTTATGGATTTTGGATAGTATAGGTGACAAAGGGCTTGAAGTTGTAGCTTCTACATGTAAAGAGTTACAAGAGCTTAGGGTTTTTCCATCTGATTTACTCGGTGGAGGCAACACAGCTGTGACCGAAGAAGGTCTAGTTGCCATCTCGGCAGGCTGCCCTAAGCTCCACTCTATACTCTACTTCTGCCAACAAATGACAAACGCAGCTCTCGTAACCGTTGCCAAGAACTGTCCAAATTTCATCCGTTTCCGACTCTGCATCCTCGAGCCAAACAAACCCGATCACGTCACATCTCAACCTCTAGACGAAGGCTTTGGAGCAATCGTCAAAGCCTGCAAGAGCCTGAGAAGGCTTTCTCTCTCAGGTCTCCTTACAGACCAAGTCTTCCTCTACATCGGAATGTACGCGAATCAGCTCGAGATGCTCTCCATAGCCTTTGCAGGAGATACAGACAAAGGCATGCTATATGTGTTGAATGGTTGCAAAAAGATGAAGAAACTAGAGATAAGGGATAGTCCGTTTGGGGACACGGCGCTTCTTGCTGATGTGAGCAAGTATGAAACAATGCGATCCCTTTGGATGTCTTCATGTGAAGTCACACTCAGTGGATGCAAAAGGCTCGCAGAGAAAGCGCCATGGCTCAATGTAGAGATCATAAACGAGAATGATAATAACCGGATGGAAGAAAACGGACACGAGGGGAGGCAGAAAGTGGATAAGTTGTATCTGTACCGGACTGTGGTTGGGACAAGAATGGATGCGCCGCCATTTGTGTGGATTCTCTAA

>AtAFB3
ATGAATTATTTCCCAGACGAGGTTATAGAGCACGTGTTTGACTTCGTAGCTTCTCACAAAGACAGGAACTCGATATCTCTGGTCTGCAAATCATGGCACAAGATCGAGAGGTTTAGTAGGAAGGAAGTGTTCATCGGAAACTGCTACGCGATTAACCCGGAGAGGTTGATCAGGAGGTTTCCATGTCTCAAATCCTTAACTTTAAAAGGGAAGCCTCATTTTGCAGACTTCAACTTGGTTCCTCATGAATGGGGAGGTTTCGTGCATCCTTGGATTGAAGCTTTGGCTAGAAGCCGTGTGGGACTTGAGGAGCTGAGGTTGAAGCGGATGGTTGTAACAGATGAAAGCTTGGACCTTCTTTCACGTTCTTTTGCAAATTTCAAGTCTTTGGTTCTTGTTAGCTGTGAAGGGTTTACCACTGATGGCTTAGCTTCCATTGCCGCTAATTGCAGGCATCTTCGTGAGCTGGACTTGCAAGAGAATGAGATTGATGATCATAGAGGTCAATGGCTGAACTGTTTTCCAGATAGCTGCACTACTCTTATGTCGTTGAATTTCGCTTGCCTTAAAGGAGAGACCAATGTTGCTGCTTTAGAAAGGCTTGTTGCTAGGTCACCAAACCTGAAGAGCTTGAAGTTAAACCGTGCAGTACCGCTTGACGCACTCGCAAGGTTAATGAGTTGTGCGCCGCAGCTAGTGGACTTAGGAGTAGGGTCTTATGAGAATGAGCCAGATCCTGAATCTTTTGCAAAACTCATGACTGCCATTAAGAAATACACATCGTTAAGGAGCTTGTCTGGCTTTTTAGAGGTTGCTCCACTCTGCCTCCCAGCGTTCTACCCAATTTGCCAAAACCTTATCTCTTTGAACCTCAGCTATGCAGCTGAAATCCAAGGCAACCACCTCATTAAGCTTATTCAGCTTTGCAAGAGACTTCAACGATTATGGATATTGGATAGTATTGGTGACAAAGGACTTGCGGTTGTCGCTGCCACATGTAAAGAGTTACAAGAGCTTAGAGTTTTTCCCTCTGATGTACATGGTGAAGAAGATAACAACGCATCTGTGACTGAGGTTGGACTAGTCGCCATTTCCGCAGGTTGCCCTAAACTTCATTCGATTCTGTACTTCTGCAAACAGATGACAAACGCAGCGCTCATAGCCGTGGCCAAAAACTGTCCAAACTTCATCCGGTTCAGGCTATGCATTCTCGAGCCACACAAACCTGACCACATTACATTTCAATCACTGGACGAGGGCTTTGGTGCAATCGTACAAGCTTGCAAGGGTCTAAGACGGCTCTCTGTCTCCGGTCTCTTAACCGATCAAGTCTTTCTCTACATCGGTATGTACGCGGAACAGCTCGAGATGCTTTCGATAGCTTTTGCGGGGGACACTGACAAAGGAATGCTCTATGTGTTGAATGGATGCAAAAAAATGAGGAAGCTGGAGATAAGGGACAGTCCTTTTGGGAACGCTGCGCTTCTTGCTGACGTGGGTAGGTACGAAACAATGCGATCCCTTTGGATGTCGTCTTGTGAAGTAACACTCGGTGGCTGCAAGAGGCTCGCGCAGAATTCGCCACGGCTTAACGTAGAGATCATCAACGAGAATGAGAATAATGGGATGGAACAGAATGAAGAAGATGAAAGAGAGAAGGTTGATAAACTTTACCTCTACCGAACAGTGGTTGGGACTAGAAAAGATGCACCACCATATGTTAGGATTCTTTAG

>AtAFB4
ATGACAGAAGAAGATAGCTCAGCTAAAATGTCAGAGGATGTTGAGAAATATCTCAACTTAAATCCACCTTGCTCCTCCTCCTCCTCTTCTTCCTCCGCCGCTACATTCACGAACAAGTCTCGAAATTTCAAATCTTCTCCCCCGCCGTGTCCAGATCATGTCCTTGAGAACGTTTTAGAGAACGTGCTTCAGTTCCTCACTTCCAGATGCGATCGCAACGCAGTCTCATTGGTCTGCAGATCGTGGTATCGCGTCGAGGCTCAGACTCGATTAGAGGTTTTTATTGGAAACTGTTACTCGCTCTCTCCTGCTCGGCTTATTCACCGGTTCAAGCGTGTTAGGTCTCTTGTGCTTAAAGGGAAACCTAGGTTTGCTGATTTTAATCTCATGCCTCCTAATTGGGGAGCTCAATTCTCTCCTTGGGTTGCTGCTACAGCTAAGGCTTATCCTTGGCTCGAGAAGGTTCATTTGAAGCGTATGTTTGTTACGGATGATGATTTGGCTCTTCTTGCTGAGTCGTTTCCTGGGTTCAAAGAGCTTACTTTGGTCTGCTGTGAAGGTTTTGGGACTAGTGGTATTGCTATTGTTGCTAACAAATGCAGGCAGCTAAAGGTCCTTGATTTGATGGAGTCAGAAGTCACAGATGATGAGTTGGATTGGATTTCTTGTTTTCCTGAGGGTGAAACTCATCTGGAGTCTTTGTCTTTTGACTGTGTTGAATCCCCTATCAATTTCAAGGCATTGGAGGAGCTCGTGGTTAGGTCACCATTCTTGAAGAAACTTAGAACGAACAGGTTTGTTTCCCTTGAAGAGCTGCATCGACTAATGGTTCGAGCGCCGCAGTTAACGAGTCTTGGGACGGGGTCATTTAGTCCAGACAATGTGCCTCAGGGAGAACAACAACCGGATTATGCAGCTGCTTTTCGTGCTTGTAAATCCATAGTTTGTCTCTCAGGATTCAGGGAATTTAGACCGGAATACCTCCTAGCCATCTCTTCAGTTTGTGCTAATCTCACCTCTCTTAACTTCAGTTATGCTAACATTTCTCCTCACATGCTCAAGCCCATCATAAGCAACTGTCACAATATCCGAGTCTTCTGGGCTCTTGACTCGATACGTGATGAAGGACTACAGGCAGTGGCTGCCACATGCAAGGAGCTCCGTGAGCTTCGGATTTTCCCTTTTGATCCTCGTGAAGACAGTGAAGGTCCTGTCTCGGGAGTAGGCCTCCAAGCAATTTCAGAGGGCTGTAGGAAACTGGAATCTATCCTGTACTTTTGCCAGAATATGACCAATGGAGCTGTGACAGCCATGTCGGAGAACTGCCCGCAGCTTACTGTGTTTAGACTTTGCATAATGGGTCGCCATAGGCCTGACCACGTGACAGGAAAGCCAATGGACGATGGATTTGGTGCCATTGTTAAAAACTGCAAGAAGCTAACCCGACTTGCAGTATCAGGGTTACTAACAGATGAAGCTTTTAGCTATATAGGAGAATATGGGAAATTGATCCGTACGCTATCTGTAGCGTTTGCTGGGAACAGTGACAAGGCTCTGAGATACGTTCTTGAGGGTTGTCCTAAACTACAAAAGCTTGAGATCAGGGACAGTCCCTTTGGAGATGTTGGATTGCGCTCTGGTATGCATCGGTATTCCAATATGAGGTTTGTTTGGTTGTCGTCATGTCTCATATCCCGTGGAGGCTGCAGGGGTGTTTCTCATGCTCTGCCTAATGTAGTCGTGGAAGTATTTGGAGCCGATGGTGATGATGACGAAGACACTGTCACTGGGGATTATGTTGAGACATTGTACTTGTATCGATCCCTTGATGGCCCAAGGAAGGATGCTCCAAAGTTTGTAACAATTTTATGA

>AtAFB5
ATGACACAAGATCGCTCAGAAATGTCTGAAGATGACGATGACCAACAATCTCCACCGTTGGATCTACCCTCTACCGCCATAGCTGATCCTTGCTCATCTTCCTCTTCACCAAACAAATCTCGTAACTGTATCTCAAATTCTCAAACTTTCCCTGACCATGTTCTCGAAAACGTACTTGAGAACGTTCTTCAGTTCCTAGATTCAAGATGTGACCGTAACGCTGCTTCTCTAGTTTGCAAATCTTGGTGGCGTGTTGAAGCTTTGACTCGATCTGAGGTTTTTATTGGTAACTGTTACGCTCTTTCTCCGGCGAGGTTGACTCAGAGATTCAAGCGTGTTAGGTCTCTTGTGCTGAAAGGGAAACCTAGGTTTGCTGATTTCAATCTCATGCCTCCTGATTGGGGTGCTAATTTTGCTCCTTGGGTTTCTACTATGGCTCAAGCTTATCCTTGTCTTGAGAAAGTTGATTTGAAGAGGATGTTTGTTACTGATGATGATTTAGCTCTTCTTGCTGACTCTTTTCCTGGGTTTAAAGAGCTTATCTTGGTTTGTTGTGAAGGTTTTGGTACTAGTGGTATCTCTATTGTTGCCAACAAGTGCAGAAAGCTGAAAGTGCTTGATTTGATTGAGTCTGAGGTCACGGATGATGAAGTGGATTGGATCTCTTGTTTCCCTGAGGATGTAACTTGTTTGGAGTCTTTAGCTTTTGACTGTGTGGAAGCTCCTATCAATTTTAAGGCGCTTGAGGGTCTTGTTGCTAGGTCACCGTTCTTGAAGAAACTTAGGCTAAACAGGTTTGTGTCTCTTGTGGAGCTACATCGTCTGCTACTTGGAGCTCCACAGCTTACTAGTCTTGGGACTGGTTCATTTAGCCATGATGAGGAACCTCAGAGTGAGCAAGAACCAGATTATGCTGCTGCATTTCGTGCTTGTAAATCTGTAGTTTGCTTGTCAGGGTTTAGAGAGTTGATGCCGGAGTATCTTCCAGCTATCTTTCCGGTGTGCGCTAATCTCACCTCCCTGAACTTCAGTTATGCTAACATTTCTCCTGACATGTTCAAGCCCATCATACTCAATTGCCACAAACTCCAGGTGTTCTGGGCCCTTGATTCAATATGTGATGAAGGACTACAGGCAGTTGCAGCCACTTGCAAGGAACTCCGTGAACTCAGGATCTTCCCTTTTGATCCTCGGGAAGACAGTGAAGGTCCTGTCTCTGAATTAGGCCTCCAAGCAATCTCCGAGGGTTGTAGGAAACTAGAATCTATTCTCTACTTTTGCCAGCGCATGACTAATGCCGCTGTGATAGCCATGTCAGAGAACTGTCCAGAGCTTACTGTGTTTAGGCTGTGCATAATGGGTCGACATAGGCCTGACCATGTAACAGGAAAGCCTATGGACGAGGGATTTGGTGCCATTGTTAAAAACTGCAAGAAGCTAACTCGCCTTGCAGTGTCGGGATTGCTGACAGATCAAGCTTTTAGGTATATGGGTGAGTATGGGAAATTGGTCCGTACGCTTTCAGTAGCTTTTGCAGGGGACAGTGACATGGCTCTGAGACATGTCCTAGAAGGTTGCCCTAGACTGCAGAAACTTGAGATAAGGGACAGTCCCTTTGGAGATGTTGCATTACGGTCTGGTATGCATCGCTATTACAACATGAGGTTTGTTTGGATGTCAGCATGTAGCTTGTCTAAGGGATGCTGCAAGGATATTGCACGAGCAATGCCGAATCTAGTTGTGGAAGTAATTGGATCGGATGATGATGATGACAATAGGGATTATGTCGAGACTTTATACATGTATCGGTCTCTTGATGGTCCAAGGAATGATGCACCAAAGTTCGTCACGATTTTATAG

>BjuTIR1A
ATGTATAAGCGAGTGTCCCTATCGTTTCCAGAAGAAGTTCTCGAGCACGTTTTCTCGTTCATACATCTCGACAAAGACAGGAACTCCGTCTCTCTGGTCTGCAAATCATGGTACGAGATCGAGCGGTGGTGCAGGAAGAAAGTCTTCATCGGGAACTGCTACGCCGTCAGCCCCGCGACGGTGATACGGAGGTTCCCGAAGCTGAGATCCGTGGAGCTGAAAGGGAAACCGCACTTCGCCGACTTCAATCTGGTCCCCGAGGGGTGGGGCGGGTACGTGTACCCGTGGATCGAGGCGATGTCGACGTCGTACACGTGGCTGGAGGAGATAAGGCTGAAGAGGATGGTGGTGAGCGACGAGTGCTTGGAGCTCATCGCTAAGTCGTTCAAGAGTTTCAAAGTTCTGGTGCTCTCTTCATGCGAGGGCTTCTCCACCGATGGCCTCGCTGCTATCGCCTCCACTTGCAGGAATCTGAAAGAGCTTGATTTGCGTGAGAGTGATGTTGACGATGTTAGCGGACACTGGCTTAGTCATTTCCCTGATACATGCACTTCTCTGGTATTACTCAATATCTCTTGCTTATCCTCTGAGGTCAGTTTCTCTGCTCTCGAGAGGCTGGTGACTAGGTCTCCTTCTCTCAAGTCTCTCAAGCTTAACCGAGCTGTTCCTCTCGAGAAATTGGCTACTTTACTTCAGAGAGCGCCTCAGCTGGAGGAATTTGGCACCGGTGGATACACTGCTGACGTGCGTCCAGATGTCTTCTCTGATTTGTCTGTTGCTCTCTCTGGCTGCAAGAATTTGAAGTGCTTATCTGGGTTTTGGGATGCTGCTCCTGCCTATCTCCCAGCTGTTTATTCGGTTTGCAGTCGGGTTACTACTTTGAACCTGAGTTATGCGACAGTCCAGAGCTATGATCTTGTCAAGCTTCTTAGCCAATGTCCTAAACTGCAGCGCCTCTGGGTGTTGGACTACATCGAGGATGCTGGTCTCGAGGTGCTTGCTTCAACCTGCAAGGACCTTCGCGAGCTGAGAGTGTTTCCGTCTGACCCTTTTGTCATGGAGGCAAACGTTGCATTGACGGAACAAGGGCTTGTCTCCGTCTCCGTGGGCTGTCCAAAACTCGAGTCTGTTCTCTACTTCTGCCGTCAAATGACCAATGATGCGTTGGTAACCATTGCTAGGAACCGTCCCAACATGACTCGCTTCCGTTTGTGCATCATTGAGCCGAAAGCCCCTGACCATATGACTCTAGAGCCACTGGACGTGGGATTTGGAGCCATAGTAGAGCACTGCAAAGATCTCCGGCGGCTCTCTCTGTCAGGGCTCTTGACCGACAAGGTTTTCGAATACATTGGGACGTACGCAAAGAAGATGGAGATGCTGTCAGTGGCATTTGCAGGAGAGAGTGACTTGGGGATGCATCATGTTTTGTCAGGGTGCGATAGTTTGAGGAAACTAGAGATAAGGGACTGCCCGTTTGGAGACAAGGCGCTATTGGCCAATGCTTCGAAGCTGGAGACAATGCGATCTCTTTGGATGTCTTCTTGTTCGGTGAGTTTTGGAGCCTGCAAGTTATTAGGACAGAAGATGCCAAAACTCAATGTGGAAGTCATCGATGAAAGGGGTCCACCGGACTCGAGACCAGAGAGCTGCCCTGTTGAGAGAGTGTTCATATACCGAACAGTGGCCGGTCCTCGGTTTGACATGCCTGGCTTCGTCTGGAACATGGACCAGCAACACTCAACAATGAGGTTTTCCAGGGAAATCATCACTACTAACGGGTTATAG


>BjuTIR1B
ATGTATAAGCGAGTGGCCTTATCGTTCCCCGAGGAAGTCCTCGAGCACGTGTTCTCCTTCATCCACGTGGACAAGGACAGGAACTCTGTGTCCCTTGTCTGCAAGTCGTGGTACGAGATCGAGCGGTGGTGCAGGAGGAGAGTCTTCATCGGGAACTGCTACGCCGTGAGCCCCGCGGCGGTGATACGGAGGTTCCCTAAAGCGAGATCCGTGGAGCTGAAGGGGAAGCCGCACTTCGCGGACTTCAATCTGGTGCCCGAGGGGTGGGGAGGGTACGTGTACCCGTGGATAGAGGCGATGTCGGCGTCGTACACGTGGCTGGAGGAGATAAGGCTGAAGAGGATGGTGGTGAGCGACGAGTGCTTGGAGCTTATAGCCAAGTCGTTTAAGAATTTTAAAGTGCTCGTGCTTTCCTCGTGCGATGGATTCTCCACGGATGGGCTCGCTGCTATCGCTTCGAGCTGCAGGAATCTGAAAGAGCTTGATTTGCGTGAGAGTGATGTTGACGACGTTAGCGGACACTGGCTTAGCCATTTCCCTGATACGTACACTTCTTTGGTTTCGCTCAATATCTCATGCTTAGTCTCCGAGGTCAGTTTCTCTGCTCTGGAGCGGCTGGTGTGTAGGTCTCCCAACCTCAAATCACTGAAGCTTAACCGAGCTGTTCCTCTTGAGAAGTTGGCTGCTTTACTTCAAAGAGCGCCTCAGCTGGAGGAATTTGGCACCGGTGTGTACAGTGCTGAAGTGCGTCCGGATGTGCTCTCTGGTTTGTCTGTAGCTATCTCTGGGTGCAAGAAATTGAAGTGGTTATCTGGGTTTTGGGATGCTCTTCCTGCGTATCTTCCTGCAGTTTATTCGGTTTGCAGTGGACTTACAACTTTGAACTTGAGTTATGCAACAGTCCAGAGCTATGATCTTGTCAAGCTTCTTAGTCAATGTCCTAAATTGCAGCGCCTCTGGGTGTTGGACTACATCGAGGATGATGGTCTTGAAATGCTTGCTTTGACCTGCAAGGACCTTCGAGAGCTAAGGGTGTTTCCGTCCGAGCCTTTTGTGATGGAGCCAAACGTAGCGTTGACAGAACAAGGGCTTGTCTCCGTCTCCGCAGGCTGTCCAAAACTCGAGTCGGTTCTCTACTTCTGCCGTCAAATGACCAATGCTGCGCTGGTAACCATTGCTAGGAACCGTCCCAACATGACCCGCTTCCGTTTGTGCATCATTGAGCCGAAAGCCCCTGACCATCTGACTCTAGAGCCACTGGATGTGGGATTTGGAGCCATAGTGGAGCACTGCAAAGATCTTCGGCGACTCTCCCTGTCAGGGCTGTTGACCGACAAGGTCTTCGAATACATTGGGACGTATGCAAAGAAGATGGAGATGCTGTCAGTGGCGTTTGCAGGAGACAGTGACTTGGGGATGCATCATGTTCTGTCAGGGTGCGAGAGCTTGAGGAAGCTAGAGATAAGGGACTGCCCCTTTGGAGACAAGGCGCTTTTGGCAAATGCTTCGAAGCTGGAGACAATGCGATCTCTTTGGATGTCTTCGTGTTCCGTGAGTTTTGGAGCCTGCAAGTTGTTAGGACAGAAGATGCCAAAGCTCAATGTGGAAGTGATCGATGAAAGGGGTCCGCCTGACTCTAGACCCGAGAGCTGCCCTGTTGAAAGAGTGTTCATATACCGAACAGTGGCTGGTCCTCGGTTTGACATGCCTGGTTTCGTCTGGAACATGGATCAACAACACTCAGCAATGAGGTTTTCCAGGCAAATCATTACTACTAACGGGTTA

>BjuTIR1C
ATGCAGAAGCGAATCGGCCTCTCGTTTCCCGAAGAAGTTCTGGAGCACGTGTTCTCCTTTATCCACCTCGACAAGGATAGGAACTCCGTTTCCCTCGTCTGCAAATCGTGGTACGAGATCGAGCGGTGGTGCAGGAGGAGAGTCTTCATCGGGAACTGCTACGCCGTGAGCCCCGCGACGGTGATAAGGAGGTTCCCGAAAGTGAGATCCGTGGAGCTGAAAGGGAAACCGCACTTCGCTGACTTCAATTTGGTGCCGGAGGGATGGGGAGGGTACGTGTATCCGTGGATTGAGGCGATGTCGAAGGCGTACACGTGGCTGGAGGAGATTAGGCTGAAGAGGATGGTGGTGAGTGATGAGTGCTTGGAGCTTATAGCTAAGTCGTTTAAGAATTTTAAAGTTCTGGTGCTTTCTTCATGCGATGGCTTCTCCACCGATGGCCTCGCTGCTATCGCCTCCACTTGCAGGAATCTGAAAGAGCTTGATTTGCGTGAGAGTGATGTTGACGACGTTAGCGGCCACTGGCTAAGCCATTTCCCTGATACATACACTTCCCTGGTATCACTCAACATCTCTTGCTTAGCCTCTGATGTATGTTTCTCTGCTCTGGAGAGGCTGGTGAGTAGGTGTCCCAATCTCAAGTCTCTCAAGCTTAACAGAGCCGTTCCTCTTGAAAAATTGGCTACTTTGCTTCGAAGAGCGCCTCAGCTGGAGGAATTGGGCACTGGTGGCTACACTGCTGATGTGCGTTCAGATTTGTTCTCTGATTTATATGTAGCTCTCTCTGGTTGCAAGAAGTTGAAGTGCTTATCTGGCCTTTGGGATGCTGCTCCTGCCTATCTTCCAGCTGTTTATTCGGTTTGCGGTCGGCTTACGACTTTGAACCTGAGTTATGCAACTGTCCAGAGCTATGATCTTGTCAAGCTTATTACCTTATGTCCTAAACTGCAACGCCTCTGGGTGCTGGACTACATCGAGGATACTGGTCTTGAGGTGCTTGCTTCAACCTGCAAGGACCTTCGAGAGCTGAGAGTGTTTCCGTCGGAGCCTTTTGTCATGGAGCCAAACGTCGCATTGACGGAACAAGGGCTTGTCTCTGTCTCCGCGGGCTGTCCAAAACTCGAGTCTGTTCTCTACTTTTGCCGCCAAATGACCAATGATGCGTTGGTAGCGATTGCTAGGAACCGTCCCAGCATGACTCGCTTCCGTTTGTGCATCATTGAGCCGAAAGCCCCTGACCATCTAACACTAGAGCCACTGGATGTGGGTTTCGGAGCCATAGTAGAACACTGCAAAGATCTCCGGCGGCTCTCCTTATCAGGGCTCTTGACCGACAAGGTTTTCGAATACATTGGGAAGTATGCAAAGAAGATGGAGATGCTCTCCGTGGCGTTTGCAGGAGACAGCGACTTAGGGATGCATCATGTTTTGTCAGGGTGCGATAGCCTGAGGAAGCTAGAGATAAGGGACTGCCCGTTTGGAGACAAGGCGTTATTGGCAAATGCTTCTAAGCTGGAGACAATGCGATCTCTTTGGATGTCTTCTTGTTCCGTGAGTTTTGGAGCCTGTAAGTTATTAGGACAGAAGATGCCAAAGCTCAATGTGGAAGTCATCGATGAGCGGGGTCCACCTGACTCGAGACCTGAGAGCTGCGCTGTTGAGAGAGTGTTTATATACCGAACAGTAGCGGGTCCTCGGTTTGACATGCCTGACTTCGTCTGGAACATGGACCAACAGTCATCAATGAGTGTTTCCAGGCAAATCATCACTACTAATGGGTTATGA

>BjuTIR1D
ATGTATAAGCGAGTGGGGCTGTCGTTTCCAGAAGAAGTTCTGGAGCATGTGTTCTCGTTTATAGAGCTGGACAAAGACAGGAACTCGGTGTCTCTGGTGTGCAAGTCGTGGTACGAGATCGAGCGGTGGTGCAGGAGGAAAGTGTTCATCGGGAACTGTTACGCGGTGAGGCCGGGGAGGGTGATAGGGAGGTTCCCGAAAGTGAGATCGGTGGAGATAAAGGGGAAACCACACTTCGCAGACTTTAATTTGGTGCCGGAGGGATGGGGAGGGTACGTGTATCCGTGGATTGAGGCGATGTCGAGGTCGTACACGTGGCTGGAGGAGATAAGGCTGAAGAGGATGGTAGTGAGCGACGAGTGCTTGGAGCTCATTGCTAAGTCGTTCAAGAATTTCAAGGTTCTCGTCCTCTCTTCCTGCGATGGCTTCTCCACTGACGGTCTCGCTGCTATCGCTTCCACTTGCAGGAATCTGAAGGAGCTTGATTTGCGTGAGAGTGATGTTGACGATGTTAGCGGACACTGGCTTAGCCATTTCCCTGATACTTACACCTCTTTGGTTTCACTCAACATCTCTTGTTTGGTCTCTGAGGTCAGTTTCTCTGCCCTGGAAAGGCTCGTCTGCAGGTCTCCCAACCTCAAATCTCTCAAGCTTAACCGAGCTGTTCCTCTTGAAAAATTGGCTACTTTACTTCTAAGAGCTCCTCAACTGGAGGAGTTTGGCACCGGTGTCTACAGTGCTGAAGTGCGTCCGGATGTGCTCTCTGCTTTATCTGTAGCTATCTCTGGTTGCAAGAAATTGAAGTGGTTATCTGGGTTTTGGGATGCTCTTCCCGCTTACCTTCCTGCACTTTATTCGGTTTGCAGTGGCCTTACAACTTTGAACCTGAGTTATGCCACTGTCCAGAGCTATGATCTTGTCAAGCTTCTTAGTCAATGTCCTAAATTGCAGCGCCTCTGGGTGCTGGACTACATCGAGGATGCTGGTCTTGAAATGCTTGCTCTAACCTGCAAGGACCTTCGAGAGCTGAGAGTGTTTCCCTCTGAGCCTTTTGTGATGGATCCAAACGTTGCATTGACAGAACAAGGGCTTGTCTCCGTCTCTGCAGGCTGTCCAAAACTCGAGTCGGTTCTCTACTTCTGCCGTCAAATGACCAATGCTGCGCTCGTAACCATTGCTAGGAACCGTCCCAACATGACTCGCTTCCGTTTGTGCATCATTGAGCCGAAAGCCCCTGACCACCTGACTCTAGAGCCACTGGATGTGGGATTTGGAGCCATTGTAGAGCACTGCAAAGATCTCCGGCGGCTCTCCCTGTCAGGGCTGTTGACCGACAAGGTTTTCGAGTACATTGGGACGTATGCAAAGAAGATGGAAATGCTCTCGGTGGCGTTTGCAGGAGACAGTGACTTGGGTATGCATCATGTTTTGTCAGGGTGCGATAGCTTGAGGAAGCTAGAGATAAGGGACTGCCCCTTTGGAGACAAGGCGCTTTTGGCAAATGCTTCGAAGCTGGAGACAATGCGATCTCTTTGGATGTCTTCGTGTTCCGTGAGTTTTGGAGCCTGCAAGTTATTAGGACAGAAGATGCCAAAGCTCAACGTGGAAGTGATCGATGAAAGGGGTCCGCCCGACTCGAGACCCGAGAGCTGCCCTGTTGAAAGAGTGTTCATATACCGAACAGTGGCTGGTCCTCGGTTTGACATGCCTGGTTTTGTCTGGAACATGGACCAACAACACTCAACCATGAGGTTTTCCAAGCAAATCATCACTACTAACGGGTTA

>BjuTIR1E
ATGTATAAGCGAGTGTCGTTATCGTTTCCAGAAGAAGTCCTCGAGCACGTATTCTCGTTTATACACGTGGACAAGGACAGGAACTCGGTGTCCCTGGTGTGCAAGTCGTGGTACGAGATCGAGCGGTGGTGCAGGAGGAAAGTCTTCGTCGGGAACTGCTACGCGGTGAGCCCCGGGAGGGTGATAAGGAGGTTCCCGAAGCTGAGATCCGTGGAGCTGAAGGGGAAGCCGCACTTCGCGGACTTCAATTTGGTGCCGGAGGGGTGGGGAGGGTACGTGTACCCGTGGATAGAGGCGATGTCGACGTCGTACACGTGGCTGGAGGAGATAAGGCTGAAGAGGATGGTGGTGAGCGACGAGTGCTTGGAGCTCATCGCTAAGTCCTTTAAGAATTTTAAGGTTCTCGTGCTTTCTTCCTGCGAAGGCTTCTCCACCGATGGCCTCGCTGCTATCGCCGCCTCTTGCAGGAATCTGAGAGAGCTTGATTTGCGTGAGAGTGATGTTGACGATGTTAGCGGCCACTGGCTTAGCCATTTCCCAGACACATACACTTCTTTGGTATCGCTCAATATCTCTTGCTTATCCTCTGAGCTCAGTTTCTCTGCTCTCGAAAGGCTGGTGACTAGGTGTCCCTCTCTCAAGTCTCTCAAGCTTAACCGAGCTGTTCCTCTCGAGAAACTGGCTATTTTACTTCAAAGAGCGCCTCAGCTTGAGGAATTTGGCACCGGTGGCTACACTGCTGATGTGCGTCCAGATGTGTTCTCTGATTTGTCTGTGGCTCTCTCTGGCTGCAAGAAGTTGAAGTGCTTATCTGGGTTTTGGGATGCTGCTCCTGCCTATCTTCCAGCTGTTTATTCCGTTTGCTGTCGGGTTACTACTTTGAACCTGAGTTATGCGACGGTTCAGAGTTATGATCTTGTCAAGCTTCTTAGCCAATGTCCTAAATTGCAGCGTCTCTGGGTGTTGGATTACATCGAGGATACTGGTCTTGAAGTGCTTGCTTCAACCTGCAAGGACCTCCGCGAGCTGAGAGTGTTTCCGTCTGACCCTTTTGTCATGGAGGCAAACGTTGCATTGACGGAACAAGGGCTTGTCTCGGTCTCTATGGGCTGTCCAAAACTCGAGTCGGTTCTCTACTTCTGCCGTCAAATGACCAATGATGCGTTGGTAACCATTGCTAGGAACCGTCCCAACATGACCCGCTTCCGTTTGTGCATCATCGAGCCGAAAGCCCCCGACCATATGACTCTAGAGCCACTGGATGTGGGATTTGGAGCCATAGTAGAGCACTGCAAAGATCTCCGGCGGCTCTCCCTATCGGGGTTGTTGACCGACAAGGTTTTCGAATACATTGGGACATATGCAAAGAAGATGGAGATGCTGTCAGTGGCGTTTGCAGGAGAGAGTGACTTGGGGATGCATCATGTGTTGTCAGGGTGCGATAGTTTGAGGAAGCTAGAGATAAGGGACTGCCCGTTTGGAGACAAGGCGCTATTGGCCAATGCTTCGAAGCTGGAGACAATGCGATCTCTTTGGATGTCTTCTTGCTCGGTGAGTTTTGGAGCCTGCAAGTTATTAGGACAGAAGATGCCAAAGCTCAATGTGGAAGTCATCGATGAAAGGGGTCCGCCGGACTCGAGACCGGAGAGCTGCCCTGTTGAGAGAGTGTTCATATACCGAACAGTGGCGGGTCCTCGGTTTGACATGCCTGGCTTCGTCTGGAACATGGACCAACAACACTCAACCATGAGGGTTTGCCAGGGAAATGGTCACTAC

>BjuTIR1F
ATGCAGAAGCGAGTGGTGTTGTCGTTTCCAGAAGAAGTTCTGGAGCACGTGTTCTCCTTCATCCACCTCGACAAGGATAGGAACTCCGTGTCTCTCGTCTGCAAGTCGTGGTACGAGATCGAGCGGTGGTGCAGGAGGAAAGTCTTCATCGGGAACTGCTACGCCGTCAGCCCCGCCACGGTGATACGGAGGTTCCCGAAAGTGAGATCCGTGGAGCTGAAGGGGAAACCGCACTTCGCTGACTTCAATTTGGTGCCGGAGGGATGGGGAGGGTACGTGTACCCGTGGATCGAGGCGATGTCGACGGAGTACACGTGGCTGGAGGAGATAAGGCTGAAGAGGATGGTGGTGAGCGACGAGTGCTTGGAGCTTATAGCCAAGTCGTTTAAGAATTTCAAGGTTTTAGTGCTTTCTTCCTGCGATGGCTTCTCCACCGATGGCCTCGCTGCTATCGCCTCCACTTGCAGGAATCTGAAAGAGCTTGATTTGCGTGAGAGTGATGTTGACGATGTTGGCGGACACTGGCTTAGCCACTTCCCTGATACATACACATCCTTGGTATCACTCAACATCTCTTGCTTAGCCTCTGATGTATGCTTCTCTGCTCTGGAGAGGCTGGTGCGTAGGTGTCCCAATCTCAAGTCTCTCAAGCTTAACCGAGCCGTTCCTCTCGAAAAATTGGCTACTTTACTGAAAGGAGCACCTCAGCTGGAGGAATTGGGCACCGGTGGGTACACTGCTGATGTGCGTAAAGATGTGTTTAATGCTTTATATGTAGCTCTCTCTGGGTGCAAGAAGTTGAAGTGCTTGTCTGGGCTTTGGGATGCTGCTCCTGCCTATCTTCCAACTGTTTATCCGGTTTGCAGTCGGCTAACAACTTTGAACCTGAGTTATGCAATTGTCCAGAGCTATAATCTTGTCAACCTTATTAGCCAATGTCCTAAATTGCAGCGCCTCTGGGTGCTGGACTACATCGAAGATGCTGGTCTTGAGGTGCTTGCTTCAACTTGCAAGGACCTTAGAGAGTTGAGAGTGTTTCCGTCTGAGCCTTTTGTCATGGAGCCAAACGTTGCACTGACGGAGCAAGGGCTTGTCTCCGTCTCTTTGGGTTGTCCAAAGCTCGAGTCGGTTCTCTACTTCTGCCGTCAAATGACCAATGATGCGTTGGTAACCATTGCTAGGAACCGTCCCAACATGACTCGCTTCCGTTTGTGCATCATTGAGCCGAAAGCCCCTGACCATCTAACACTAGAGCCACTGGATGTTGGATTTGGAGCCATAGTAAAGCACTGCAAAGATCTCCGGCGGCTCTCCTTATCAGGGCTCTTGACGGACAAGGTTTTCGAATACATTGGGAAGTATGCAAAGAAGATGGAAATGCTGTCAGTGGCGTTTGCAGGAGACAGTGACTTAGGGATGCATCATATTTTGTCAGGGTGCGATAGCCTGAGGAAGCTAGAGATAAGGGACTGCCCGTTTGGAGACAAGGCGTTATTGGCAAATGCTTCTAAGCTGGAGACAATGCGATCTCTTTGGATGTCTTCTTGTTCCGTGAGTTTTGGAGCC

>BjuAFB1A
ATGGATCGTCGATTCCCATTTAAGGTTCTTGAGCATATCTTCTCCTTCGTTGACTCCAACGAGGACCGGAACTCTGTTTCTCTGGTGTGCAAGTCGTGGTTCGAGACAGAGCGGCGAACTAGGAAACGTGTCTTTGTCGGAAACTGCTACGCGGTTAGTCCTCTGAAGGTAGCACGGCGGTTCCCGAAGATGAGGTCTCTGACGCTTAAAGGGAAGCCACACTTCGCCGACTACAACTTGGTTCCTGACGGTTGGGGTGGCTATGCTTGGCCGTGGATTGAGGCTATGGCGGCGAGGAGACCGTTGCTTGAAGAGATTAGGTTGAAGAGGATGGTGGTGACTGATGAGTGCTTGGAGAAGATCGCTGCTTCGTTTAGAGATTTTAAAACACTTGTGTTGACTTCTTGTGAGGGGTTTTCTACTGATGGTATTGCAGCCATTGCATCGACTTGCAGAAAGCTGAGAGACCTGGAACTGCGAGAGTGCATAGTTGATGACCTCGGAGGAGACTGGCTTAGCTACTTCCCTGAAACTTCGACTTCTCTCGTCTCTCTCGACTTCTCTTGTTTGGACTCAGAGGTTAAACTCTCGGACTTGGAGCGTCTCCTAAGCAGGTCTCCAAACCTCAAGTCTCTCAAGCTGAACCGATCAGTGACACTAGACGTTCTCGAGAGCTTACTCCGTCGAGCTCCACAGCTTGTTGAGCTTGGCACAGGTTCTTTCTCAGATGAGCTGGATCCAGAAGAGATTGCAAAGTTAACAAAAGCTTTATCAGAGCTGAAGCAACTTAAGAGCTTATCTGGTCTTTGGGATCTCCTCCCTGAGTATATTCCACTTCTTTACTCTGTTTGTCCTCGTCTTACCTCGTTGAACTTGAGCTATGCTACTGTCCAAATGCCTGACCTTATCGACCTTCTTAGTCGATGTTCGAAACTGCAGAAGCTATGGGTAATGGACTTGATAGAGGACAAAGGTCTCAAAACCGTTGCCTTGTGTTGCAAGGAACTGAGAGAACTAAGGGTGTTTCCATCAGGAGCAGATCTAGATGAAACAGACGTGACTCTCACGGAACAAGGTCTGGTCTCCGTGTCTGAAGGCTGCAAAAAGCTTGAGTCTGTTCTCTACTTCTGCGTCCAGTTTACAAAAGCAGCTTTAGTCTCCATCGCAAAGAACCGTCCAAACTTCAGATGCTTCCGCCTCTGCGTGATGGAGCCATTCGCTCCAGACTACAGAACACAGCAGCCACTTGACGAAGGATTCAAAGCCATAGTCGAGAAATGCAAGGATCTTCGAAGACTCTCCGTCTCTGGCCTCCTCACTGACAAGGCCTTTGAGTACATTGGAGTACACGCCAAGAAGCTAAGGATGCTGTCTATAGCATTCGCTGGAGACAGTGATCTAATGCTACACCACTTGCTGTCGGGATGTCAGAGTTTAAAGAAGCTAGAGATAAGAGACTGCCCGTTTGGAGACACCGCGCTGCTCGAGAACGCTGCTAAACTTGAAACCATGCGATCCCTTTGGATGTCTTCTTGCTTTGTGAGTTTTGGTGCTTGCAAGCAGTTGAGTCAGAAGATGCCAAGGCTTAACGTTGAAGTCATCGATGAGCATCCTCCAAAGACAAGACCTGATAGCTCTCCTGTTGAGAGGATTTACATATATAGAACGGTCGCGGGACCGAGGTTGGATACGCCTGAGTTTGTGTGGACGATACACAAGAGCCCTGAGGTTGGAGTGTCACGTCTATCCATACGG

>BjuAFB1B
ATGGATCTCCGATTACCATCAAAGGTTCTTGAGCACATCTTCTCCTTCGTCGACTCCAACGAGGACCGAAACTCTGTTTCTCTGGTCTGCAAGTCATGGTTCGAGACCGAGCGGCTAACTAGGAAAAGGGTCTTCGTCAGAAACTGTTACGCAGTCACTCCCGCAGCGGTTGCACGTCGGTTCCCGGAGATGAGGTCTCTGACTCTGAAAGGGAAGCCTCACTTCGCCGACTATAACTTGGTTCCTGACGGTTGGGGTGGTTATGCTTGGCCGTGGATTGAGGCTATGGCGGAGAAAAGCCCGGCTCTCGAAGAGCTGAGGTTGAAGAGAATGGTGGTGACTGATGAGTGCTTGGAGAAGATCGCTGCTTCGTTTAAGGAGTTTAAGGCTCTTGTGTTGACTTCTTGCGAAGGGTTCTCCACTGATGGTCTTGCAGCCATTGCCGTAGCTTGCAGGAACCTGAGAGAGCTTGAACTGCGAGAGTGCATAGTCGAAGATCTTGGAGGAGACTGGCTTAGCTACTTCCCTGAAACGTTGACTTCTCTCGTCTCTCTTGACTTCTCTTGTTTGGACTCAGAGGTTAAACTCTCAGACTTGGAGCTTCTCGTGAGCAGGTCTCCAAACCTCAAGTCTCTCAAGCTTAATCGAGATGTGAGTCTAGACGCTCTGGGAAGCTTGCTTCGTCTAGCTCCACAGCTGGTTGAGCTTGGTACAGGTTCTTTCTCGGATAAGCTGGATCAAGAAGCGGTTTCAAAGTTATCACAAGCTTTTACAGAGTTGAAGGAGCTCAAGAGCTTGTCTGGTCTCTGGGATGTCCTCCCTGAGTACATTCCACTTCTTTACTCTGTTTGTCCTGGTCTCACCTCGTTGAACTTGAGCTATGCTACTGTCCAGATGCCTGATCTTGTCGAGCTTCTGAGTCGTTGCTCCAACTTGCAGAAGCTGTGGGTGATGGACTTGATAGAGGACAAAGGTCTGGAAGCTGTTGCTTCATCTTGTAAGGAGCTGAGAGAGCTAAGGGTGTTCCCATCTGGAGCAGATGTCGATGAAACAAACGTGGCTCTGACGGAACAAGGTCTGGTCTCTGTGTCTGAAGCCTGTCCAAATCTTGAATCTGTTCTCTACTTTTGCGCCCAGTTTACAAACGAAGCTTTGGTTACCATCGCAAGAAACCGTCCAAATCTCAAATGCGTCCGCCTCTGTGTGATGGAGCCATTTGCTCCTGATCACAAAACACAGCAGCCACTCGATGAAGGATTCAAAGCCATAGTTGAGGGATGCAAGGGTCTTCAACGGCTCTCTGTCTCTGGTCTCCTCACTGACAAGGCCTTTGAATACATTGGTACACATGGCAAGAAGCTTAGGATGCTATCAATAGCGTTCGCTGGAGACAGTGACTTGATGCTACACCACTTGTTGTCAGGATGTGAGAGTTTAAACAAGCTCGAGATAAGGGATTGCCCTTTTGGAGACACTGCTTTACTGGAGAACGCTGCGAAGCTAGAAACCATGCGGTCCCTTTGGATGTCGTCTTGCGGTGTAAGTTTTGGTGCTTGCAAGCTCCTTAGTCAGAAAATGCCAAAGCTAAATGTTGAAGTCATTGACGAACATCCTCTAAAGACAAGACCTGACAGCTCTCCGGTTGAGAAGATATACATATACAGGACACTCGCAGGACCGAGACTAGACATGCCTGAGTTTGTGTGGACAATACACAAGAATCCAGAGATTGGAGTTTCAAATCTAGCCATAGAGTAA

>BjuAFB1C
ATGGATCTCCGATTACCATCTAAGGTTCTTGAGCATATCCTCTCCTTCGTCGACTCCAACGAGGATCGAAACTCTGTTTCTCTGGTCTGCAAGTCATGGTTCGAGACCGAGCGGCGAACTAGGAAACGTGTCATTGTCAGAAACTGTTACGCGGTTACCCCTGAGGCGGTTGCACGGCGGTTCCCGGAGATGAGGTCTCTGACTCTGAAAGGGAAGCCTCACTTCGCTGACTACAACTTGGTTCCTGACGGTTGGGGTGGTTATGCTTGGCCGTGGATTGAGGCTATGGCGGTGAAATGCCCGTCTCTTGAAGAGTTGAGGTTGAAGAGAATGGTGGTGACTGATGAGTGCTTGGAGAAGATTGCTGCTTCGTTTAAGGATTTTAAGGTTCTTGTGTTGACTTCTTGTGAAGGTTTCTCTACTGATGGTCTTGCATCCATTGCAGTAGCTTGCAGTAACCTCAGAGAGCTGGAATTGCGAGAGTGCATAGTTGAAGATCTTGGAGGAGACTGGCTTAGCTATTTCCCAGAGACTTTGACTTCTCTCGTCTCTCTTGACTTCTCTTGTTTAGACTCAGAGGTTAAACTCTCAGACTTAGAGCGTCTCGTGAGCAGATCTCCAAACCTCAAGTCTCTCAAGCTGAATCGAGCTGTGAGTCTAGACGCTCTGGGGAGCTTGCTTCGTCTAGCTCCGCAGCTGGTTGAGCTTGGCACAGGTTCTTTCTCAGATAAGCTAGATCAAGAAGCGGTTTCAAAGTTATCACAAGCATTTTCAGAGATGAAGGAGCTTAAGAGCTTGTCTGGTCTTTGGGATGTCCTCCCTGAGTATATTCCACTTCTTTACTCTGTTTGTCCTGGTCTTACCTCATTGAACTTGAGCTATGCTACTGTCCAAATGCCTAATCTTGTCGAGCTTCTTACTCGATGCTCCAACTTGCAGAAGCTATGGGTAATGGACTTGATAGAGGACAAAGGTCTCGAAGTTGTTGCCTCGTCTTGTAAGGAACTGCGAGAACTAAGGGTGTTTCCATCTGGAGCAGAAGGTCTTAACGATACAAATGTAGCTATGACTGAACAAGGTCTGGTCTCCGTGTCTGAAGGCTGTCCAAATCTCGAGTCTGTTCTCTACTTCTGTGTCCAGTTTACAAACGCAGCTATGATTACCATAGCAAGAAACCGTCCAAATCTCAAATGCTTCCGCCTCTGTGTAATGGAGCCATTTGCTCCTGATCACAAAACACAGAAGCCACTTGATGAAGGATTCAAAGCCATAGTTGAAAGATGCAAGGATCTTCAACGCCTCTCTGTCTCTGGTCTCCTCACTGACAAGGCCTTTGAATACATTGGGACACATGGCAAGAAGCTTAGGATGCTATCAATAGCATTTGCTGGTGACAGTGACTTGATGCTACACCACTTGTTGTCAGGCTGTGAGAGTTTAAACAAGCTTGAGATTAGGGATTGCCCTTTTGGAGACACTGCTTTACTGGAGAACGCGGCGAAACTAGAAACCATGCGGTCCCTTTGGATGTCATCTTGCTGCGTTAGTTTTGGTGCTTGCAAGCTCCTGAGTCAAAAAATGCCAAAGCTAAATGTTGAAGTCATTGATGAACATCCTCTAGAGACAAGACCTGACAGCTCTCCAGTTGAGAAGATATACATATACAGGACACTCGCAGGACCGAGATTGGACATGCCTGAATTTGTGTGGACAATACAAAAAAATCCAGAGATTGGTGTTTCACATCTAACCATAAAG

>BjuAFB1D
ATGGATCGTCGATTCCCATTTAAGGTTCTTGAGCATATCTTCTCCTTCCTTGATGTCAACGAGGACAGGAACTCTGTTTCTATGGTATGCAAGTCATGGTTCGAGACAGAGCGGCGAACTAGGAAACGTGTCTTTGTAGGAAACTGTTACGCGGTTAGTCCTCTGAAGGTTGCACGGCGGTTCCCCAAGATGAGGTCTCTGACTCTGAAAGGGAAGCCTCACTTCGCTGACTACAACTTGGTTCCTGACGGTTGGGGTGGCTATGCTTGGCCGTGGATTGAAGCTATGGCTGCGAGAAGACCGCTGCTTGAAGAGATCAGGTTGAAGAGAATGGTGGTGACTGATGAGTGCTTGGAGAAGATCGCTGCTTCGTTTAGAGACTTTAAATCCCTTGTGTTGACATCTTGTGAAGGTTTCTCCACTGATGGTATTGCAGCCGTTGCATCAACTTGCAGAAAGCTGAGAGACTTGGAACTGCGAGAGTGCATAGTTGATGACCTAGGAGGAGACTGGCTTGCCTACTTCCCCGAAACTTCGACTTCTCTTGCCTCTCTAGACTTCTCTTGTTTGGACTCAGAGGTTAAACTCTCGGACTTGGAGCGTCTCCTGAGCAGGTCCCCAAACCTCAAGTCTCTCAAGCTGAATCGATCCGTGACACTAGACGTTCTCGCGAGCTTACTCCGTCGAGCTCCACAGCTGGTTGAGCTTGGCACAGGTTCTTTCTCGGATGAGCTTGATCCAGAAGAGATTTCAAAGTTAACAAAAGCTTTGTCAGAGCTGAAACAGCTTAAGAGCTTATCTGGTCTTTGGGATCTCCTCCCTGAGTATATTCCAGTTCTTTACTCTGTTTGTCCTCGTCTTACCTCCTTGAACTTGAGCTATGCTACTGTCCAAATGCCTGACCTTATCGACCTTCTTAGCCGATGCTCGAAACTTCAGAAGCTATGGGTAATGGACTTGATAGAGGACAAGGGTCTCAAAACCGTTGCCTTGTGTTGCAAGGAACTGAGAGAACTAAGGGTGTTTCCATCAGGAGCAGATCTAGATGAAACAGACGTGACTCTCACGGAACAAGCTTTGGTTTCCATCGCAAAGAACCGACCAAATTTCAGATGCTTCCGCCTCTGCGTGATGGAGCCGTTTGCTCCTGACTACAGAACACAGCAGCCACTTGATGAAGGATTCAAAGCCATAGTCGAGAGATGCAAAGATCTTCGAAGACTCTCTGTCTCTGGTCTCCTCACTGACAAGGCCTTTGAATACATTGGAGTACACGCCAAGAAGCTAAGGATGTTGTCGATAGCATTTGCTGGAGACAGTGATTTGATGCTACACCACTTGTTGTCTGGATGCGAGAGGTTAAAGAAGCTAGAGATAAGGGATTGCCCATTTGGAGACACTGCGCTGCTCGAGAACGCTGCTAAACTTGAAACCATGCGATCCCTTTGGATGTCTTCTTGCTTTGTGAGTTTTGGCGCTTGCAAGCAGTTGAGTCAGAAGATGCCGAGGCTAAATGTTGAAGTCATTGATGAGCATCCTCCAAAGACAAGGCCTGATAGCTCTCCGGTTGAGAGGATATACATATACAGAACAGTCGCGGGGCCGAGGCAGGATACGCCTGAGTTTGTGTGGACGATACACAAGAACCCTGAGGTTGGAGTTTCACGTCTATCCATACGG

>BjuAFB2
ATGAACTACTTCCCAGATGAAGTGATAGAGCACGTCTTCGACTTCGTCACATCTCACAGAGACAGGAACTCAATATCTCTTGTTTGCAAATCTTGGTTCAAGATCGAGAGATACAGCAGGCAGAACGTGTTCATAGGCAACTGCTACGCTACAAGCCCGGAGAGGTTGCTCAGGAGGTTTCCTTGTTTCAAGTCCTTGACCTTGAAAGGGAAGCCTCACTTCGCTGACTTCAACTTGGTTCCTCACGGATGGGGAGGCTTTGTGCAGCCTTGGATCGAGGCTTTGGCGAGGAGCCGCGTGGGGTTAGAGGAGCTGAGGTTGAAGCGGATGGTTGTGACTGACGAGAGCTTGGAGCTGCTTTCGCGCTCCTTTGTGAATTTTAAGTCTCTGGTGCTTGTTAGCTGTGAAGGGTTTAGTACTGATGGTCTAGCCTCCATTGCAGCCAACTGCAGGCATCTCCAGGATCTTGACTTGCAAGAGAATGATATTGATGACCACAGAGGTCAGTGGCTTAGCTGTTTCCCAGAGACTTCCACTACTCTTGTCACATTGAACTTTGCGTGTCTAGAAGGAGAAACCAATCTTGTGGCACTAGAGAGGCTAGTTGCAAGGTCTCCAAACCTGAGGAGTCTGAAGCTAAACCGTACGGTGCCGCTTGAAGCATTGGCGAGGTTGATGGCGTGTGCGCCGCAGATAGTTGAGTTAGGAGTAGGGTCTTATGAGGATGAGCAAGATTCAGAGTCTTGCCTGAGACTCCAGGCTGCTATAAGGAAATGCACATCGTTGAGGAGTTTGTCTGGCTTTCTAGAGGCTGCTCCTCACTGTCTCTCAGCCTTCCAACCAGTATGTCATAACCTCACCTCCTTGAATCTTAGTTATGCAGCTGAGATCAATGGCAGCCACCTAATTAGGCTTATTGAGCATTGCAAGAAACTCCAGCGTTTATGGATATTGGATAGTATAGGTGACAAAGGGCTAGAAGTGGTAGCTTCTACATGTAAAGAGTTACAAGAGCTTAGAGTTTTTCCAACTGATTTACACGGTGGAGGCAACGCAGCTGTGACAGAAGATGGTCTAGTCGCCATCTCCGCAGGCTGCCCTAAGCTTCACTCTATTCTCTACTTCTGCCAGCAGATGACAAACGAAGCGCTCATAACCGTCGCCAAGAACTGTCCAAATTTCATCAGGTTCAGACTCTGCATCCTCGAACCACACAAACCCGACCACGTCACATCTCAGCCTCTGGACGAAGGCTTCGGAGCAATCGTGCAAGCGTGCAAGAACCTGAAACGCCTCTCAGTCTCTGGTCTCCTCACAGACCAAGTCTTCCTCTACATCGGGATGTTCGCAACTCAGCTCGAGATGCTCTCGATAGCTTTTGCTGGGGATACAGACAAAGGCATGTTGTATGTGTTGAACGGTTGCAAAAAGATGAGGAAGCTAGAGATCAGGGATAGTCCGTTTGGGGACGCGGCGCTTCTTGCTGATGTGAACAAGTACGAAACAATGCGATCCCTTTGGATGTCGTCATGTGAAGTCACTCTTGGGGGATGCAAAAGGCTTGCACAGAAAGCGCCGTGGCTAAATGTAGAGATCATAAACGAGAACGATAATAACCGTATGGAGGAGGAGAATGGATACGAGGGAAGACAGAAGGTGGATAAATTGTATCTGTACCGGACTGTGGTTGGGACAAGGGTTGATGCGCCGCCGTTTGTGTGGATTCTCTAG

>BjuAFB3A
ATGGACAGAGCAATCAAGCTCCAGCTATCTACCTCTGAGATGAACTACTTCCCAGACGAGGTAATCGAGCACATTTTCGACTTCATCCCATCCCACAGAGACAGAAACTCAATCTCTCTGGTCAGCAAATCATGGCACAAGATCGAGAGATACAGCAGGCACCAAGTGTTCATCGGAAACTGCTACGCCATCAGCCCGGAGAGGCTAATCAGGAGGTTCCCCTGTCTCAGATCCTTGACTCTCAAAGGGAAGCCTCACTTCGCTGACTTCAACTTGGTTCCTCACGAGTGGGGTGGCTTCCTCCACCCTTGGATCGACGCTTTATCCAAGGCCCGTGTGGGTCTCGAGGAGCTCAGGTTGAAGAGGATGGTTGTCTCAGACGAAAGCCTCGAGCTTCTTTCTCGTTCCTTTGTGGGTTTCAAGTCTTTGGTGCTTGTTAGCTGTGATGGGTTTACTACTGATGGCTTAGCTTCAATTGCTGCTAACTGCAGGAATCTTTGTGAGCTGGACTTGCAAGAGAATGAGATAGATGATCACAAAGGTCAATGGCTAAACTGTTTCCCAGACAGTTCCACCACTCTTGTCTCGTTGAACTTCGCTTGTCTCAAAGGAGAAACCAATCTCTCTGCGTTAGAGAGACTGGTTGCAAGGTCACCGAACCTGAAGAGCTTGAAGGTGAACCGTGCGGTGCCTCTTGATGCATTGACGAGGCTAATGAGCTGCGCGCCGCAGCTGGTTGACTTGGGAGTAGGGTGTTATGAGAATGAGGCGGAACCTGAATCTTTTGAGAAGCTCATGGCTGCTATAAAGAAATGCACTTTGTTGAGGAGCTTGTCTGGCTTCTCAGAGGTTGCTCCGGTTTGTCTCACGGCGTTCTATCCGATATGCGAAAACCTCACATCCTTGAATCTCAGCTATGCAGCTGAGATCCAAGGCAACCATCTCATAGAGTTTGTTCAGTTTTGCAAGAGACTTCAACTGTTATGGATACTGGATAGTATTGGAGACAAAGGACTAGAGATTGTTGCTTCCTCATGTAAAGAGTTACAAGAGCTGAGAGTGTTTCCTTCTGATCCACACGATGAGGAAGACAACAACACTGCTGTTACTGAGGTTGGACTGGTTGCAATCTCTGCTGGTTGTCCTAAACTACATTCCATTCTCTACTTCTGCAAACAGATGACAAACGCAGCGCTCATAACTGTGGCGAAAAACTGTCCAAACTTCATCCGGTTCAGGCTATGCATCCTAGAGCCAAACAAACCTGACCACATAACATCTCAGTCACTAGACGAAGGCTTTGGTGCGATCGTGCAAGCCTGCAAGGGTCTAAGAAGACTCTCTGTCTCCGGTCTTTTAACAGACAAAGTCTTCCTCTACATCGGCATGTACGCAGAACAGCTTGAGATGCTGTCCATAGCCTTTGCGGGGGACACGGACAAAGGAATGCTATATGTGTTGAACGGATGCAAGAAGCTGAGGAAGCTGGAGATAAGAGACAGTCCGTTTGGGAACGCGGCTCTTCTTGCTGATGTTGGCAAGTACGAAACAATGCGATCCCTTTGGATGTCGTCTTGTGAAGTAACGCTCGGTGGATGCAAGAGGCTGGCAAGGAATGCGCCGTGGCTTAACGTGGAGATCATTAATGAGAATGAGAATGAGAATGGGAGGATGGAGAGGAATGAGGAGGATGAGAGAGAGAAGGTTGATAGACTTTACCTTTACCGAACCGTGGTTGGGACTAGAAGGGACGCACCACCATGTGTTACCATTCTTTAG

>BjuAFB3B
ATGAACAGAGCAATCAAGTCTCGTCTCTCTACCTCGGAGATGAATTACTTCCCCGACGAGGTAATCGAGCACATTTTCGACTTCATAGCATCCCACAGAGACAGGAACGCGATCTCTCTGGTCAACAAATCTTGGCACAAGATCGAGAGATACAGCAGGCATCAAGTGTTCATCGGAAACTGCTACGCAATCAGCCCCGAGAGGCTGATCAGGAGGTTCCCCTGTCTCAGATCTCTGACTCTCAAAGGGAAGCCTCACTTCGCCGACTTCAACCTGGTTCCTCATGAATGGGGAGGCTTCCTTCACCCTTGGATCGATGCTTTGGCTAAGGGACGCGTGGGGCTCGAGGAGCTGAGGTTGAAGAGGATGGTTGTCTCAGACGAAAGCCTCGAGCTTCTTTCGCGTTCATTTGTGGGTTTCAAGTCTTTGGTGCTTGTTAGCTGTGATGGGTTTACCACTGATGGCTTAGCCTCCGTTGCTTCTAATTGCAGGCATCTTCGTGAGCTGGACTTGCAAGAGAATGAGATTGATGATCACAGAGGTCAATGGCTCAACTGTTTTCCAGACACCTGCACAACTCTCGTCTCGTTAAACTTCGCTTGTCTTAAAGGAGAAACCAATCTAGCTGCGTTAGAGAGACTTGTCGCGAGGTCACCGAACTTGCAGAGCTTGAAGGTGAACCGTGCGGTGCCGCTAGAAGCATTGACAAGGCTAATGAGCTGTGCACCGCAGCTGGTTGACTTGGGAGTAGGGTGTTATGAGAATGAGCCGGAACCTGAATCTTTTGCCAAGCTCATGGCTGCTATAAAGAAATGCACTTTGTTGAGGAGCTTGTCTGGCTTCTCAGAGGTTGCTCCTGTATGTCTCACGGCGTTCTACCCGATATGTGAGAATCTCACCTCATTGAATCTCAGCTATGCAGCTGAGTTACAAGGCAACCACCTCATAGAGTTTGTTCAGTTTTGCAAGAGACTTCAACGGTTATGGATACTGGATAGTATTGGAGACAAAGGACTTGAGGTCGTTGCTTCTTCATGTAAAGAGTTAGAAGAGCTGAGAGTGTTTCCTTCTGATCCACACGATGAAGAAGACAACAACACAGCTGTGACTGAGGTCGGACTGGTCGCAATCTCTGCTGGTTGTCCTAAGCTTCATTCCATACTCTACTTCTGCAAACAGATGACAAACGAAGCTCTCATAACCGTGGCTAAAAACTGTCCAAACTTCATCCGGTTCAGGCTATGCATCTTAGAGCCAAACAAACCTGACCCCATCACATCTCAATCACTAGACGAAGGCTTTGGTGCAATAGTTCAAGCATGCAAAGGCTTGAGAAGACTCTCTGTCTCTGGTCTCTTAACAGACAAAGTCTTCCTCTACATAGGCATGTACGCAGAACAGCTAGAGATGCTGTCCATAGCCTTTGCTGGGGACACGGATAAAGGAATGCTATATGTGTTGAATGGATGCAAAAAGCTGAGGAAGCTGGAGATAAGAGACAGTCCTTTTGGGAACGCTGCGCTTCTTGCTGATGTTGGCAAGTACGAAACAATGCGATCCCTTTGGATGTCGTCTTGTGAAGTAACGCTCGGTGGATGCAAGAGGCTCGCGAGGAATGCGCCGTGGCTTAATGTGGAGATCATCAATGAGAATGAGAGTGGGAGGATGGAGAGGAATGAAGAAGATGAAAGAGAGAAGGTTGATAGGCTTTACCTTTACAGAACGGTCGTTGGGACTAGAATGGACGCACCTCCATGTGTTACCATTCTTTAG

>BjuAFB3C
ATGAATTACTTCCCAGACGAGGTGATTGAGCACATCTTCGACTTCATAGCTTCCCACAAAGACAGGAACTCGATCTCTCTCGTCAGCAAATCGTGGCACAAGATCGAGAGGTGTAGCAGGAAGAGAGTGTTCATCGGAAACTGCTACGCCATCAACCCGGAGAGGTTGATAAAGAGGTTCCCATCTCTCAGATCGTTGACTCTCAAAGGGAAGCCTCACTTCGCTGACTTCAACTTAGTTCCTCACGAATGGGGAGGCTTCGTTCACCCTTGGATCGTTGCATTAGCAAAGGCACGCGTGGGGCTCGAGGAGCTTCGGTTGAAGAGGATGGTTGTCTCTGACGAAAGCCTCGAGCTTCTTTCGCGTTCCTTCTCGAGTTTCAAGTCTTTAGTGCTCGTTAGCTGTGAAGGGTTAACTACTGATGGCTTAGCCTCCGTTGCTGCTAACTGCAGGCATCTTCGTGAGCTAGACTTGCAAGAGAATGAGATTGATGATCACAGAGGTCAATGGCTAAACTGTTTTCCAGAAAGCTCAACAGCTCTTACATCATTGAACTTCTCATGTCTTAAAGGAGAAACCAATCTAGCTGCTCTAGAGAGACTCGTCGCGAGGTCGCCAAACCTGGAGAGCTTGAAGGTGAACCGTGCGGTGCCTCTCGATGCGCTCACGAGGCTAATGAGCTGTGCTCCTCAGCTGGTGGATTTGGGAGTAGGGTCTTATGAGAATGAGCCTGATCAAGAGTCTTTTATGAAGCTTATGGCTGCTATTAAAAAATGTACCGAGTTGAGAAGCTTGTCGGGGTTCTCGGAGGTTGCTCCGCTTTGTCTCACGGCGTTTTATCCGATATGCCAAAACCTTACCTCCTTGAACCTCAGCTATGCAGCTGAGATCCAAGGAAACCACCTCATAAGGTTTATTCAGTTCTGCAAGAGACTTCAACGGTTATGGATATTGGATAGTATTGGAGACAAAGGACTTGAGGTTGTTGCTTCCACATGTAAAGAGTTACAAGAGCTGAGAGTCTTCCCCTCTGATTTACACGACGAAGAAGACAACGACACAGCTGTTACTGAGATCGGTCTAGTTGCAATCTCAGCAGGCTGCCCTAAACTCCACTCCATCCTCTACTTCTGCAAGCAAATGACAAACGCAGCGCTCATAACCGTGGCGAAAAACTGTCCGAACTTCATCCGGTTCAGGCTATGCATCCTCGAGCCAAACAAACCAGACCACACCACATCTCAGTCACTAGACGAAGGCTTTGGTGCCATTGTGCAAGCCTGCAAGGGTCTAAGACGCCTCTCTGTCTCGGGTATGTTAACAGACAAAGTCTTCCTCTACATCGGTATGTACGCTGAACAGCTCGAGATGCTTTCGATAGCTTTTGCTGGGGACACGGACAAAGGGATGCTGTATGTGTTGAATGGGTGTAAAAAGATGAGGAAGCTGGAGATAAGAGACAGTCCGTTTGGGAACGCTGCGCTTCTTGCTGATGTCGATAAGTACAGAACAATGCGATCCCTTTGGATGTCGTCTTGTGAAGTAACGCTCGGTGGATGCAAGAGGCTGGCGAGAAACGCGCCGTGGCTTAACGTGGAGATCATTAATGAGAATGAGAATAATGATCTGATGGAGAGGAATGAAGAAGATGAAAGGGAGAAGGTTGATAGGCTTTACCTTTACCGAACAGTGGTTGGGGCTAGAAAAGATGCACCGCCATGTGTTACGATTCTT

>BjuAFB3D
ATGAATTACTTCCCTGACGAGGTGATCGAACACATCTTCGACTTCATAGCTTCACACAAAGACAGGAACTCTATCTCTCTGGTCAGCAAATCATGGCACAAGATCGAGAGATCGTTGACTCTCAAAGGGAAGCCTCATTTCGCCGACTTCAACTTGGTTCCTCACGAATGGGGAGGTTTCGTTCACCCTTGGATCGATGCGTTAGCTAAGGCACGCGTGGGACTCGAGGAGCTTAGGTTGAAGAGGATGGTTGTCTCAGACGAAAGCCTCGAGCTGCTTTCACGTTCCTTTGCGAGTTTCAAGTCTTTAGTGCTTGTTAGCTGTGAAGGGTTTACCACTGATGGCTTAGCCTCTATTGCTGCTAATTGCAGGCATCTTCGTGAGCTGGATCTGCAAGAGAACGAGATCGAGGATCACAGAGGTCAATGGCTCAACTGTTTCCCCGAAACCTCCACCGCTCTCACCTCGTTGAACTTCTCATGTCTCAAAGGAGAAACCAACCTATCTGCTCTAGAGAGACTCGTCGCGAGGTCACCAAACCTGGAGAGCTTGAAGGTGAACCGTGCGGTGCCTCTCGATGCACTGACGAGGCTAATGAGCTGTGCTCCTCAGCTGGTGGATTTGGGAGTAGGGTCTTACGAGAACGAGCCGGATCAAGAGTCTTTCGTGAAGCTTATGGATGCTATTAAGAAATGCACCTCGTTGAGAAGCTTGTCGGGGTTCTCGGAGGTTGCTCCGCTTTGTCTCACGGCGTTCTACCCTGTATGCCAGAACCTTGTCTCCTTGAACCTCAGCTATGCGGCTGAGATCCAAGGGAACCACCTCGTGAGGTTTATTCAGTTTTGTAAGAGGCTTCAACGGTTATGGATATTGGATAGTATTGGAGACAAAGGACTCGAGGTTGTTGCTTCCACATGTAAAGAGTTACAAGAGCTGAGAGTGTTTCCATCTGATTTACACGATGAAGAAGACAACAACGAAGCAGCTGTTACTGAGATTGGTCTAGTTGCAATCTCAGCAGGCTGCCCAAAACTCCACTCCATTCTCTACTTCTGCAAACAAATGACAAACGCAGCGCTCATAACCGTGGCGAAAAACTGTCCAAACTTCATCAGGTTCAGGCTATGCATCCTTGAGCCAAACAAACCAGACCACATCACGTCTCAATCACTAGACGAAGGCTTCGGTGCGATTGTGCAAGCCTGCAAGGGTCTAAGACGTCTCTCTGTCTCCGGTTTGTTAACTGACAAAGTCTTCCTCTACATCGGTATGTACGCTGAACAGCTCGAGATGCTTTCGATAGCTTTCGCTGGGGACACGGACAAAGGGATGCTTTATGTGCTGAACGGGTGCAAAAAGATGAGGAAGCTGGAGATAAGAGACAGTCCGTTTGGGAACGCTGCGCTTCTTGCTGATGTTGATAAGTACAGAACAATGCGATCCCTTTGGATGTCGTCTTGTGAAGTAACGCTCGGTGGGTGCAAGAGGCTGGCGAGGAACGCTCCGTGGCTTAACGTGGAGATCATCAACGAGAATGAGAATGATGATCTGATGATGGAGAGGAATGAAGAAGACGAGAGGGAGAAGGTTGATAGGCTTTACCTTTACCGAACAGTGGTTGGAGCTAGAAAAGATGCACCACCATGTGTTACGATTCTT

>BjuAFB4
ATGTCAGAAGAAGATCTCTCGGAGATGGCCAAGAACGTCGAGCGACATCTCAAGCTGGATCCACCTCCATCCGCAGACAACAAGTCGTCCCGTAGCATCAGCATATGTCCAGATCACGTCCTCGAGAACGTTCTCGAGAACGTGCTCAAGTTCCTCACCTCGAGACGCGACCGCAACGCCGTCTCGCTGGTCTGCAGATCGTGGTACCGCGTCGAGGCTCAGACACGATCCGAGGTCTTCATCGGCAACTGTTACTCCCTCTCTCCCGCGCGTCTCACTCGCCGCTTCACGCGCGTCAGGTCGCTGTTCCTCAAAGGGAAGCCCCGGTTTGCTGATTTCAACCTCATGCCTCCTGACTGGGGAGCTCAGTTCGGTCCTTGGGTCGCTGTGACGGCGAAGGCTTACCCTTGGCTCGAGAAGGTTAGTTTGAAACGGATGTTTGTGACGGATGATGACTTGGCGCTTCTCGCTGTGTCGTTTCCTGGGTTCAAGGAGCTTGTGTTGATCTGCTGTGAAGGGTTTGGGACTAGTGGTGTCGCTGTTGTTGCTAACAAGTGCAGACAGCTAAAGGTTCTTGATCTGATCGAGTCTGAAGTCACTGACGACGAGGTGGACTGGATCTCTTGTTTTCCAGAAGGTGAAACCCATCTGGAGTCTTTGTCTTTCGACTGTGTTGAATCCCCTATCAATTTCAAGGCCTTGGAGGAGCTTGTGGTTAGGTCACCGTTCTTGAAGAAGCTTAGAACCAACAGGTTTGTTTCCCTTGAAGAGCTGCATCTGCTAATGGTTAGAGCGCCTCAGTTAACGAGTCTCGGGACGGGCTCGTTCAGTAGTGCACACAATGCGCCTCAGGGTGAACAAGAACCGGATTACGCATCTGCGTTTCGTGCTTGTAGATCATTAGTTTGTCTCTCAGGGTTCAGGGAACTGACTGCGGAGTACCTCCCGGCTATCTCTCCAGTTTGTGCTAATCTCACCTCTCTTAACTTCAGTTATGCTAATATTACTCCTGACGTGTTCAAACCCATCATACGCAACTGTCATAGTATCAGAATCTTTTGGGCACTTGACTCTATATGTGATGAAGGACTACAGGCAGTAGCTGAAACGTGCAAGGAGCTTCGTGAGCTTCGGGTTTTCCCTTCTGATCCTAGTGAAGACAGTGAAGGTCCTGTCTCGGGTTTAGGCCTCCAAGCAATTTCAGAAGGTTGTAAGAAACTAGAGTCAATCCTCTACTTCTGCCAGCGGATGACCAATGTAGCTGTGACAGCCATGTCTGAGAACTGTCCCCAGCTTACGGTCTTTAGGCTTTGCATAATGGGTCGCCATAGGCCTGACCACGTGACAGGGAAGCCAATGGACGATGGATTTGGCGCCATTGTCAAAAACTGCAAGAAGCTAACCCGGCTTGCAGTATCTGGGTTACTAACAGACCAAGCTTTTAGCCTTATAGGAGAGTATGGGAAACTGATCCGCACGCTGTCTGTAGCTTTTGCAGGGGACAGTGACATGGGTCTGAGATATATACTCGAGGGGTGTCCTAAACTAGAGAAGCTTGAGATCAGGGACAGTCCCTTTGGTGATGCTGGACTGCGCTCTGGTATGCATAGGTATCATGACATGAGGTTTGTTTGGATGTCGTCATGTAGGTTATCACGGGGAAGCTGCAGGGATGTTGCTCACGCTCTGCCTAGTGTGGTGGTGGAGGTGTTTGGGTCAGATGATGATGATGATGAAGAGGACAATGCAGATTATGTGGAGACGTTGTACATGTATCGGTCCCTTGATGGACCAAGGAAGGATGCTCCAAAGTTTGTAACAATTTTATGA

>BjuAFB5A
ATGTCTGAGGATGATGAAGACCAATCTCCACCGTCGGATCTACGCTCGCAACCACCACCTTGCTCCCCCAACAAATCTCGTAACTGCATCTCCTCCTCCTCCTCCTCCCAGACTTTCCCTGACCACGTCCTCGAGAACGTCCTCGAGAACGTGCTCCAGTTCCTCGATTCGAGATGCGACCGCAACGCAGCTTCTCTGGTCTGCAAATTGTGGTGGAAAGTGGAGGCTTTGACTCGATCCGAGGTTTTCATCGGGAACTGCTACGCGCTCTCTCCGGCTAGGTTAACTCAGAGATTCAAGCGCGTTAGGTCTCTGCTGCTCAAAGGGAAGCCAAGGTTCGCTGATTTCAACCTCATGCCTCCTGATTGGGGCGCTAATTTCGCTCCTTGGGTCTCCACCATGGCGAAAGCTTACCCTTGGCTCGAGAAGGTCGATTTGAAGCGGATGTTTGTTACTGATGACGATCTAGCGCTTCTCGCTGAGTCCTTCCCTGGATTCAAAGAGCTCGTCTTGGTTTGTTGTGAAGGGTTTGGAACCAGTGGAATCGCAGTCGTTGCCAACAAGTGCAGAAAGCTAAAGGTTCTTGATCTGATCGAGTCAGAGGTCACAGACGATGAAGTGGATTGGATTTCTTGTTTCCCAGAGGATGTGACTAGTTTGGAGTCTTTAGCATTTGACTGTGTGGAAGCTCCTATCAATTTCAAGGCCCTTGAAGGTCTTGTTGCTAGGTCACCGTTGCTGAGGAAACTTAGGCTGAACAGGTTTGTGTCTCTAGAGGAGGTGCATCGCCTGCTACTTGGAGCTCCGCAGCTCACGAGTCTTGGCACTGGCTCCTTTAGCCAAACTCATCAGAGCGAGCAAGAACCTGATTACGCTGCTGCTTTCCGTGCTTGTAAATCTGTAGTTTGCCTTTCAGGGTTCAGGGAGTTAATGCCTGAGTACCTTCCTGCTATCTTACCGGTGTGCGCCAATCTTACCTCACTGAATTTCAGTTATGCTAACATTTCTCCTGACATGTTTAAGCCTATCATACACAATTGCCACAAACTCCAGGTTTTCTGGGCTCTGGATTCGATATGTGATGAAGGACTGCAGGCAGTCGCTGCGACTTGCAAGGAACTCCGTGAGCTCCGGATCTTCCCTTTTGATCCCCGGGAAGACAGTGAAGGCCCTGTCTCTGAACTAGGCCTCCAAGCAATCTCCGAGGGTTGTAGAAAACTGGAATCTGTTCTCTACTTCTGCCAGCGCATGACTAATGCCGCCCTGGTAGCCATTTCACAGAACTGTCCTGAGCTCACTGTGTTTAGGCTCTGCATAATGGGTCGACATAGGCCTGACCATGTGACAGGAAAGGCTATGGACGAGGGCTTTGGTGCCATTGTTAAAAACTGCAAGAAACTAACTCGGCTCGCCGTTTCCGGGTTGCTTACGGATCAAGCTTTTAGGTATATGGGTGAGTATGGGAAGCTGATCCGTACTCTCTCAGTAGCTTTTGCAGGGGACAGTGACATGGCTCTGAGACATGTCCTCGAAGGTTGCCCTAAACTACAAAAACTCGAGATAAGAGACAGTCCGTTTGGGGATGTTGCGTTTCGCTCTGGTATGCATCGGTATTACAACATGAGGTTTGTTTGGATGTCGGCATGTAGCTTGTCTATGGGATGCTGCAAGGATGTTGCACGTGCAATGCCGAATCTAGTTGTGGAAGTAATTGGTTCGGATGATGATGATGAGAATAGGGAGTATGTTGAGACTTTATACATGTATCGGTCTCTTGATGGTCCAAGGAAAGATGCACCACAGTTTGTCACAATTTTA

>BjuAFB5B
ATGCCTGAGGACGATGAAGACCAATCTCCACCGTCGGATCTACGCTCGCAGCCGCCTTGCTCTCCCAACAAATCTCGGAACTGCATCTCCTCCTCCTCCTCCCAGACGTTCCCCGACCACGTCCTCGAGAACGTCCTCGAGAACGTCCTACAGTTCCTCGATTCGAGATGCGACCGCAACGCAGCTTCTCTGGTCTGCAAATTGTGGTGGAAAGTCGAAGGCTTGACTCGATCCGAGGTTTTCATCGGGAACTGCTACGCGCTCTCTCCAGCTAGGTTAACTCAGAGATTCAAGCGTGTGAGGTCTCTGCTCCTCAAAGGGAAACCAAGATTCGCTGATTTCAACCTCATGCCGCCTGATTGGGGTGCTAATATCGCTCCTTGGGTCTCCGCCATGGCTAAAGCTTACCCTTGGCTCGAGAAGGTGGATTTGAAGCGGATGTTTGTTACTGATGACGATCTAGCGCTTCTCGCTGAGTCCTTCCCTGGGTTCAAAGAGCTCATCTTGGTTTGTTGTGAGGGGTTTGGAACCAGTGGAATCGCAGTCGTTGCCAACAAGTGCAGAAAGCTGAAAGTGCTTGATCTGATCGAGTCAGAGGTCACTGACGATGAAGTGGATTGGGTTTCTTGTTTCCCGGAGGATGTGACTTGTTTGGAGTCTTTAGCATTTGACTGTGTGGAAGCTCCCATCAATTTCAAGGCCCTTGAGGGTCTTGTTGGTAGGTCGCCGTCGTTGAGGAAACTTAGGCTGAACAGGTTTGTGTCTCTGGAGGAGCTACGTCGCCTCCTGCTGCTTGGAGCTCCGCAGCTCACGAGTCTCGGCACTGGCTCCTTTAGCCGTGGTGATCAGAGCGACGAGCAGGGACCGCCGGATTACGCAGCTGCTTTCCGTGCTTGTAAATCTGTAGTCTGCCTCTCAGGGTTCAGGGAGTTAATGCCTGAGTACCTTCCTGCTATCTTACCCGTCTGCGCCAATCTTACCTCTCTCAATTTCAGTTATGCTAACATTTCTCCTGACATGTTTAAGCCCATCATCCACAGTTGCCACAAACTCCAAATTTTCTGGGCTCTGGATTCGATATGTGATGAAGGACTGCAGGCAGTTGCTGCCACTTGCAAGGAACTCCGTGAGCTCCGGATCTTCCCTTTTGATCCCCGGGAAGACAGTGAAGGTCCTGTCTCTGAATTAGGCCTCCAAGCTATCTCCGAGGGTTGTAGAAAACTCGAATCTCTTCTCTACTTCTGCCAGCGCATGACTAATGCAGCTCTCATAGCCATGTCGCATAACTGTCCTGAGCTCACTGTCTTTAGGCTCTGCATAATGGGTCGACATAGGCCTGACCATGTGACAGGAAAGGCAATGGACGAGGGCTTTGGTGCCATTGTTAAAAACTGCAAGAAACTAACTCGGCTCGCCGTCTCCGGGTTGCTTACGGATCAAGCTTTTAGGTATATGGGTGAGTATGGGAAACTGATCCGTACTCTCTCAGTAGCTTTTGCAGGGGACAGTGACATGGCTCTGAGACATGTCCTCGAAGGTTGCCCTAGACTACAGAAACTCGAGATAAGAGACAGTCCGTTTGGGGATGTTGCGTTTCGCTCTGGTATGCATCGGTATTACAACATGAGGTTTGTTTGGATGTCGGCATGTAGCTTGTCTATGGGATGCTGCAAGGATGTTGCACGTGCAATGCCGAATCTAGTTGTGGAAGTAATTGGTTCCGATGATGATGATGAGAACAGGGAGTTTGTTGAGACTTTATACATGTATCGGTCTCTTGATGGTCCAAGGAAAGATGCACCACAGTTTGTCACAATTTTA
